# Supplementary material for: Process Evaluations for the Scale-Up of Complex Interventions – a Scoping Review
Source: Int J Integr Care. 2024 Nov 8;24(4):6. doi: 10.5334/ijic.7600 (PMC11546072; doi:10.5334/ijic.7600)
Supplement: Supplementary Material 2. — Online supplement. [file ijic-24-4-7600-s2.xlsx]

## Sheet: Sheet1
Studies	PE			Stakeholders in the PE								Proposed objectives for the PE and other variables in relation to scale-up
	Target group of evaluation	Qualitative research	Quantitative research	Government agencies	Funding agencies	Policymakers	NGOs	Implementers	Beneficiaries	Non-patient facing health professionals	Independent stakeholders/researchers	Inform policy	Inform practice	Evaluate structures	Evaluate resources	Evaluate processes	Inform intervention design and scale-up strategies	Evaluate quality	Evaluate quantity	Impact	Effect of external factors	Conducted alongside post-evaluation	Effect at a systems level	Inhibitors	Enablers
Ajayi et al 2008 (27)	communities	x						x	x									x		x	x
Arrossi et al 2017 (17)	beneficiaries		x					x	x			x		x				x		x	x		x
Bennett et al 2017 (43)	community	x		x		x	x	x	x					x			x	x		x	x
Bottorff et al 2021 (45)	community and children	x		x	x	x		x	x			x		x			x				x	x	x
Brunton et al 2022 (46)	implementers	x	x					x		x	x	x		x			x	x				x
Cintyamena et al 2021 (48)	implementers	x	x	x		x		x		x		x	x	x	x	x					x		x	x	x
El Joueidi et al 2021 (18)	policy makers and implementation managers	x	x			x		x	x	x	x	x	x	x	x	x	x	x	x	x	x		x	x	x
Fikree et al 2020 (50)	implementers and technical staff	x	x	x	x	x	x	x		x	x	x		x							x		x	x	x
Fischer et al 2019 (32)	nurses	x						x	x			x						x		x
Georgeu et al 2012 (19)	nurses	x						x	x	x		x		x				x		x	x	x	x
Gong et al 2021 (25)	patients	x	x					x	x	x	x	x		x			x	x		x	x		x	x	x
Hargreaves et al 2010 (26)	patients	x	x		x		x	x	x					x			x	x		x	x			x	x
Holroyd-Leduc et al 2019 (34)	patients aged 65 years and older who were admitted to medicine, surgery, rehabilitation and intensive care units	x	x					x	x	x				x			x			x		x
Hunt et al 2020 (24)	participants in community football clubs	x	x					x	x	x			x	x	x	x	x	x	x	x		x		x	x
Irungu et al 2021 (58)	PrEP delivery care personnel at various levels	x	x					x	x	x			x	x	x	x				x			x
Kauchali et al 2022 (29)	patients with severe acute malnutrition. They use the WHO ExpandNet definition of scale-up	x	x					x	x	x	x		x	x	x	x	x	x		x
Lafferty et al 2021 (20)	healthcare workers	x	x					x	x	x			x	x		x								x	x
Liu et al 2020 (60)	children and adolescents aged 7–13 with a BMI ≥ 85th percentile for age and sex, and their parents or caregivers	x	x					x	x				x	x	x	x	x			x		x		x	x
Low et al 2021 (38)	healthcare providers	x	x					x	x	x			x	x	x	x						x
MacGregor et al 2018 (63)	people on ART who are stable	x	x	x	x	x	x			x		x		x				x		x	x		x	x	x
Mary et al 2019 (64)	health facilities and staff	x	x	x		x		x	x			x	x	x	x	x				x		x	x
Morgan et al 2022 (65)	healthcare providers	x						x		x	x		x	x	x	x	x	x
Mulat et al 2022 (36)	policymakers	x			x	x		x				x		x	x	x					x			x	x
Nsangi et al 2019 (35)	teachers, students, schools	x						x	x	x			x	x	x	x	x					x		x	x
Pichon et al 2021 (66)	PreP investigators and navigators	x						x					x		x	x						x		x	x
Puchalski Ritchie LM et al 2021 (67)	LHWs and beneficiaries	x		x				x	x			x		x				x		x	x			x	x
Rhodes et al 2020 (68)	a sample of project staff and leadership at each organization	x	x		x			x	x	x	x		x	x	x	x	x	x
Sako et al 2018 (42)	stakeholders from different institutions working at various levels and their interrelations	x		x	x	x	x	x	x	x	x	x	x	x	x	x	x			x	x		x	x	x
Sivakumar et al 2022 (31)	key-end users not included in feasibility and scalability assessments	x		x		x				x		x	x	x	x	x				x	x
Tonnon et al 2016 (22)	beneficiaries and implementers	x	x					x	x	x			x	x	x	x	x	x		x		x		x	x
Walker et al 2020 (23)	recipients		x					x	x	x			x	x	x	x	x	x			x	x
Waqa et al 2013 (28)	focal point		x	x		x	x	x		x	x	x	x	x	x	x					x		x
	(schoolteacher) from each of the intervention schools
	and stakeholders from different organizations
Zhou et al 2022 (71)	hospital management and staff	x						x		x	x		x	x	x	x		x			x			x	x
Renju et al 2010 (41)	patients and health workers	x	x					x	x	x			x	x		x		x		x		x
Renju et al 2010 (39)	healthcare workers	x	x	x			x				x	x		x						x
Renju et al 2011 (40)	implementers	x						x					x	x	x	x		x		x		x
McLaughlin 2021 (37)	physical education teachers, in-school champions, students	x	x					x	x	x			x	x	x	x	x	x		x		x		x	x
